# Supplementary material for: Objective Assessment of Physical Activity at Home Using a Novel Floor-Vibration Monitoring System: Validation and Comparison With Wearable Activity Trackers and Indirect Calorimetry Measurements
Source: JMIR Form Res. 2024 Apr 25;8:e51874. doi: 10.2196/51874 (PMC11082727; doi:10.2196/51874)
Supplement: Multimedia Appendix 3 [file formative_v8i1e51874_app3.xlsx]

## Sheet: Sheet1
subject	weight	gait type	activity	actual step count (6min)	actual step count (2min)	actual moving distance (6min)	actual EE (kcal/min)	actual intensity (METs)	floor count (6min)	floor count (2min)	predicted stepcount (6min)	predicted stepcount (2min)	predicted moving distance (6min)	predicted moving distance (2min)	waist-GT9X-METs (6min)	waist-GT9X-METs (2min)	waist-GT9X-EE (6min)	waist-GT9X-EE (2min)	waist-GT9X-stepcount (6min)	waist-GT9X-stepcount (2min)	waist-GT9X-activitycount (6min)	waist-GT9X-activitycount (2min)	wrist-GT9X-METs (6min)	wrist-GT9X-METs (2min)	wrist-GT9X-EE (6min)	wrist-GT9X-EE (2min)	wrist-GT9X-stepcount (6min)	wrist-GT9X-stepcount (2min)	wrist-GT9X-activitycount (6min)	wrist-GT9X-activitycount (2min)
1	51	1	1	0	0	0	1.17733	1.37758	65.2335	0.0376641	3	0	0	0	1.042	1.125	0.033	0.033	1	1	416	189.4	1.707	1.379	1.176	0.086	10	3	3466	715.4
1	51	1	2	58	23	19.547	2.02482	2.36921	498.219	165.021	90	27	7.37849	5.57584	1.271	1.542	0.251	0.182	11	5	2243.1	955.2	5.74	6.176	17.186	6.28	186	66	43802.9	16071.8
1	51	1	3	93	30	36.589	2.38366	2.78909	514.834	163.037	105	33	11.5954	2.5318	1.539	1.574	0.452	0.153	20	8	3516.6	1191.5	4.439	3.94	10.369	2.974	118	32	21816.5	5789
1	51	1	4	180	60	72.092	2.70701	3.16742	968.509	403.651	168	56	44.8974	21.6209	2.803	2.549	3.057	0.975	78	26	8097.9	2603.1	6.152	6.527	17.727	6.3	201	74	39325.7	14780.1
2	54	2	1	0	0	0	1.03632	0.993729	128.922	79.9824	14	7	0	0	1	1	0	0	0	0	0	0	1.647	1.692	1.85	0.685	12	3	4108.9	1036.2
2	54	2	2	85	23	32.814	2.9621	2.84036	1317.44	524.609	145	58	38.0078	22.7048	1.76	1.809	1.652	0.582	41	14	6049.7	2523.9	7.242	7.417	21.813	7.369	273	106	58013.2	20202.6
2	54	2	3	151	47	73.567	2.96628	2.84437	2923.15	1098.5	247	82	83.9773	31.7349	2.283	2.299	3.078	1.082	75	25	9332.2	3115.7	6.572	6.901	20.978	7.154	217	75	50536.9	17897.7
2	54	2	4	289	106	135.519	4.34044	4.16205	5603.33	2189.99	360	137	195.392	76.5074	4.687	4.764	19.548	7.016	238	83	22941.6	8148.6	7.045	6.929	21.886	7.28	289	88	58698.6	18500.9
3	43	1	1	0	0	0	1.12692	1.55106	83.2826	30.1983	23	8	0	0	1.561	1.527	1.093	0.236	8	2	2210.8	822.7	2.769	3.075	3.107	1.195	23	9	8443.3	3326.6
3	43	1	2	140	49	33.613	1.55026	2.13373	382.959	144.441	69	26	3.99236	3.99249	1.725	1.838	0.535	0.236	15	5	4462.5	1704.1	6.296	7.038	14.666	5.084	141	45	44564	15661.5
3	43	1	3	177	70	67.477	2.23598	3.07753	1827.57	665.59	209	74	16.1043	3.38396	2.882	2.532	2.624	0.772	115	32	8922.2	3006.1	5.959	5.942	11.885	3.889	137	44	31777.6	10337.1
3	43	1	4	325	104	144.262	3.21509	4.42515	2664.89	804.087	318	100	115.901	36.5067	5.091	5.012	13.88	6.387	191	74	21411	9145.3	7.259	7.11	14.587	4.571	182	60	44433.3	14020.8
4	49	1	1	0	0	0	0.946279	1.0383	204.281	124.021	15	11	4.20665	3.08869	1	1	0	0	0	0	0	0	1.602	1.469	0.754	0.328	7	3	1989.1	936.4
4	49	1	2	30	10	10.427	1.47304	1.61628	346.249	137.128	62	21	7.45484	6.0407	1.149	1	0.202	0.007	5	1	1151.1	288.5	5.757	6.354	15.472	5.87	133	50	34668.2	13838.1
4	49	1	3	118	44	54.046	2.01789	2.21412	1026.67	216.213	123	41	11.2023	5.66693	2.382	2.482	2.293	0.77	53	17	6136.9	2167.6	5.508	5.361	11.655	3.444	103	35	22891.7	6894.9
4	49	1	4	326	105	119.902	3.44877	3.78415	1205.17	478.39	183	57	87.3945	26.2397	4.828	4.525	15.091	4.391	133	47	20927.7	6493.7	7.254	7.031	17.937	5.71	196	66	45569.9	14368.5
5	42	2	1	0	0	0	0.844118	1.04801	104.929	30.2029	10	1	0	0	1	1	0.003	0.003	0	0	6.4	4	1.44	1.769	0.835	0.581	5	3	4310.1	2120.5
5	42	2	2	24	11	15.706	1.33333	1.65538	557.59	270.313	80	34	12.9962	6.0407	1.056	1.169	0.055	0.032	2	1	1270.4	546.3	6.517	6.71	14.059	4.882	158	56	43153.8	14751.6
5	42	2	3	103	38	37.658	1.74366	2.16483	517.945	165.418	94	38	3.31045	0	1.671	1.71	0.485	0.178	32	11	5152	1951.4	5.184	5.218	8.493	2.953	99	42	37085.8	13546.6
5	42	2	4	275	85	128.114	2.44424	2.97018	2156.86	708.753	301	100	115.257	31.5147	3.729	3.792	5.373	1.725	179	60	13193.2	4581.4	6.31	6.383	11.201	3.903	169	56	4505.2	1207.4
6	42	1	1	0	0	0	1.23444	1.3075	111.543	44.2425	9	4	0.000175738	0	1	1	0	0	0	0	0	0	1.763	2.113	1.588	0.766	14	7	1556.5	911.7
6	42	1	2	31	10	8.706	1.62266	1.71869	721.651	151.884	66	15	22.1391	7.45491	1	1	0.005	0	0	0	917.2	378.2	5.943	6.213	12.072	4.24	160	58	55210.7	18983.4
6	42	1	3	142	51	50.186	2.49067	2.63808	673.393	260.703	110	42	14.3139	7.55589	1.948	1.879	0.794	0.275	51	20	5549.3	2036.6	6.387	6.699	11.915	4.102	180	72	21513.5	7910.9
6	42	1	4	337	118	146.822	4.04693	4.28643	2083.51	691.926	275	84	121.002	50.8742	4.34	4.387	8.188	2.569	160	51	16222.7	5296.8	7.309	7.032	14.119	4.711	207	64	46205.1	18334.6
7	58	1	1	0	0	0	1.13116	0.99305	74.5785	53.401	11	8	1.72035	1.72047	1	1	0	0	0	0	0	0	1.444	1.711	1.139	0.621	4	2	44006.9	13790.4
7	58	1	2	34	16	12.652	1.96958	1.72909	839.018	237.575	100	22	11.3191	6.0407	1.023	1.068	0.018	0.01	2	1	2605.9	911.1	6.879	6.866	23.479	7.869	205	70	2374.3	1510.9
7	58	1	3	107	38	47.418	2.09715	1.84109	617.941	193.08	91	30	7.7826	5.54666	1.899	1.916	1.196	0.651	31	8	4444.1	1815.9	5.054	5.392	14.182	5.101	102	36	47027.7	15966.1
7	58	1	4	227	68	101.783	2.92672	2.56937	2344.09	563.439	228	65	102.413	22.3402	3.96	3.821	14.955	4.784	110	24	17254.7	5436.1	7.197	7.596	22.427	7.976	165	57	23513.5	8885
8	40	1	1	0	0	0	0.778288	1.13671	234.953	127.034	27	13	4.84179	3.84187	1	1	0	0	0	0	0	0	1.407	1.421	0.621	0.2	4	2	1642	522.2
8	40	1	2	31	6	10.917	1.28051	1.87022	442.85	225.034	49	17	23.8135	23.8136	1.027	1	0.01	0	1	0	1006.8	174.3	6.391	6.735	12.293	4.193	151	56	40630	14297.7
8	40	1	3	203	83	76.38	2.09247	3.05611	1224.25	439.32	163	56	84.5011	32.6167	2.222	2.345	0.955	0.386	79	32	6245.7	2019.7	6.356	6.124	10.731	3.352	127	41	34245.6	10701.8
8	40	1	4	279	97	117.857	2.58607	3.77703	1259.86	306.985	204	64	80.4092	14.9973	3.442	2.474	3.506	0.49	136	33	10370.6	2623.2	6.33	6.302	10.393	3.128	162	57	31717.5	10260.5
9	45	1	1	0	0	0	0.929632	1.25764	71.2358	18.1684	5	2	2.11892	0	1	1	0	0	0	0	45.7	0	1.54	1.454	0.761	0.16	10	3	41975	14719.1
9	45	1	2	18	8	7.706	1.20818	1.63447	414.08	54.4798	49	9	30.9701	1.97231	1	1	0.004	0	0	0	963.5	365.6	6.09	6.1	14.136	4.704	171	59	25699.6	9188.3
9	45	1	3	93	37	53.577	1.38485	1.87348	365.712	140.978	72	23	36.0994	20.7942	1.813	1.905	1.494	0.612	37	14	6608.5	2241.1	5.266	5.616	9.568	3.598	117	39	39387.2	12571.3
9	45	1	4	319	91	126.764	2.59605	3.51202	1964.19	365.394	227	66	139.763	36.7472	4.368	4.334	7.58	3.155	250	80	15353.7	5864.2	6.528	6.496	14.619	4.582	184	51	30646.5	10335.4
10	46	2	1	0	0	0	0.899712	1.13262	49.7841	24.6099	7	2	0	0	1	1	0	0	0	0	1	0	2.413	2.268	2.653	0.848	16	2	39661.2	14121.4
10	46	2	2	29	9	10.652	1.49207	1.87832	577.042	159.205	66	20	10.1637	6.0407	1.141	1.171	0.134	0.059	3	1	1580.1	431.2	6.681	6.762	15.768	5.509	191	70	26053.6	12035.9
10	46	2	3	144	51	52.359	1.7854	2.24758	769.825	264.317	114	41	27.6	12.0251	2.635	2.733	2.256	0.595	53	17	6319	2242.3	5.112	6.385	10.418	4.533	109	45	44140.7	19629.1
10	46	2	4	250	90	119.202	3.60591	4.53936	2983.06	1788.66	250	98	150.349	61.4599	4.71	5.699	11.488	6.386	173	63	17807.9	8703	7.036	8.114	15.908	5.994	214	83	1770.6	523.9
